# Supplementary material for: Low agreement and frequent invalid controls in two SARS-CoV-2 T-cell assays in people with compromised immune function
Source: PLoS One. 2025 Jan 24;20(1):e0317965. doi: 10.1371/journal.pone.0317965 (PMC11761106; doi:10.1371/journal.pone.0317965)
Supplement: S1 Dataset — (XLSX) [file pone.0317965.s001.xlsx]

## Sheet: Data
ID	Type	Time	Euroimmun	Roche
1	PWH CD4>=350	4-weeks follow-up	Positive	Positive
1	PWH CD4>=350	6-months follow-up	Positive	Positive
2	PWH CD4>=350	4-weeks follow-up	Positive	Positive
3	PWH CD4<350	4-weeks follow-up	Positive	Positive
3	PWH CD4<350	6-months follow-up	Positive	Positive
4	PWH CD4>=350	4-weeks follow-up	Positive	Positive
5	PWH CD4>=350	4-weeks follow-up	Positive	Positive
6	PWH CD4<350	4-weeks follow-up	Positive	Positive
6	PWH CD4<350	6-months follow-up	Positive	Positive
7	PWH CD4>=350	4-weeks follow-up	Positive	Positive
7	PWH CD4>=350	6-months follow-up	Positive	Invalid
8	PWH CD4>=350	Baseline	Positive	Positive
8	PWH CD4>=350	6-months follow-up	Positive	Invalid
9	PWH CD4>=350	Baseline	Positive	Positive
9	PWH CD4>=350	4-weeks follow-up	Positive	Positive
9	PWH CD4>=350	6-months follow-up	Positive	Positive
10	PWH CD4>=350	Baseline	Positive	Positive
10	PWH CD4>=350	4-weeks follow-up	Positive	Positive
10	PWH CD4>=350	6-months follow-up	Positive	Positive
11	PWH CD4>=350	4-weeks follow-up	Positive	Positive
11	PWH CD4>=350	6-months follow-up	Positive	Positive
12	PWH CD4<350	4-weeks follow-up	Positive	Invalid
12	PWH CD4<350	6-months follow-up	Positive	Positive
13	PWH CD4>=350	4-weeks follow-up	Positive	Positive
14	PWH CD4>=350	4-weeks follow-up	Positive	Positive
14	PWH CD4>=350	6-months follow-up	Positive	Positive
15	PWH CD4>=350	4-weeks follow-up	Positive	Positive
15	PWH CD4>=350	6-months follow-up	Positive	Positive
16	PWH CD4<350	4-weeks follow-up	Positive	Positive
17	PWH CD4>=350	4-weeks follow-up	Positive	Positive
17	PWH CD4>=350	6-months follow-up	Positive	Positive
18	PWH CD4>=350	4-weeks follow-up	Positive	Positive
18	PWH CD4>=350	6-months follow-up	Positive	Positive
19	PWH CD4<350	4-weeks follow-up	Positive	Positive
20	PWH CD4>=350	4-weeks follow-up	Positive	Positive
21	PWH CD4>=350	4-weeks follow-up	Positive	Positive
22	PWH CD4<350	4-weeks follow-up	Positive	Positive
23	PWH CD4<350	6-months follow-up	Borderline	Positive
24	PWH CD4<350	6-months follow-up	Positive	Positive
25	PWH CD4<350	Baseline	Positive	Positive
25	PWH CD4<350	4-weeks follow-up	Positive	Positive
25	PWH CD4<350	6-months follow-up	Positive	Positive
26	SOT Lung	Baseline	Positive	Positive
26	SOT Lung	4-weeks follow-up	Positive	Positive
27	SOT Kidney	Baseline	Borderline	Positive
27	SOT Kidney	4-weeks follow-up	Invalid	Invalid
27	SOT Kidney	6-months follow-up	Borderline	Positive
28	SOT Lung	Baseline	Invalid	Positive
28	SOT Lung	4-weeks follow-up	Positive	Invalid
28	SOT Lung	6-months follow-up	Invalid	Positive
29	SOT Lung	Baseline	Positive	Positive
29	SOT Lung	4-weeks follow-up	Positive	Positive
29	SOT Lung	6-months follow-up	Positive	Positive
30	SOT Kidney	Baseline	Negative	Positive
30	SOT Kidney	6-months follow-up	Borderline	Positive
31	SOT Kidney	Baseline	Positive	Invalid
31	SOT Kidney	4-weeks follow-up	Positive	Positive
31	SOT Kidney	6-months follow-up	Positive	Invalid
32	SOT Lung	4-weeks follow-up	Invalid	Positive
33	SOT Lung	4-weeks follow-up	Positive	Positive
34	SOT Lung	Baseline	Negative	Positive
34	SOT Lung	4-weeks follow-up	Negative	Positive
35	SOT Lung	4-weeks follow-up	Positive	Positive
35	SOT Lung	6-months follow-up	Positive	Positive
36	SOT Kidney	Baseline	Positive	Positive
36	SOT Kidney	4-weeks follow-up	Borderline	Positive
36	SOT Kidney	6-months follow-up	Negative	Positive
37	SOT Lung	Baseline	Positive	Positive
37	SOT Lung	4-weeks follow-up	Positive	Positive
37	SOT Lung	6-months follow-up	Positive	Positive
38	SOT Lung	4-weeks follow-up	Positive	Positive
38	SOT Lung	6-months follow-up	Positive	Positive
39	SOT Kidney	Baseline	Positive	Positive
39	SOT Kidney	4-weeks follow-up	Positive	Positive
40	SOT Lung	Baseline	Positive	Positive
40	SOT Lung	6-months follow-up	Borderline	Positive
41	SOT Lung	4-weeks follow-up	Positive	Positive
41	SOT Lung	6-months follow-up	Positive	Positive
42	SOT Lung	Baseline	Positive	Positive
42	SOT Lung	4-weeks follow-up	Negative	Positive
42	SOT Lung	6-months follow-up	Positive	Positive
43	SOT Lung	Baseline	Negative	Negative
43	SOT Lung	4-weeks follow-up	Negative	Negative
43	SOT Lung	6-months follow-up	Negative	Negative
44	SOT Lung	Baseline	Positive	Positive
44	SOT Lung	6-months follow-up	Positive	Positive
45	SOT Lung	4-weeks follow-up	Positive	Positive
45	SOT Lung	6-months follow-up	Positive	Positive
46	SOT Lung	Baseline	Invalid	Negative
46	SOT Lung	4-weeks follow-up	Negative	Positive
46	SOT Lung	6-months follow-up	Invalid	Negative
47	SOT Lung	Baseline	Invalid	Negative
47	SOT Lung	4-weeks follow-up	Negative	Positive
47	SOT Lung	6-months follow-up	Invalid	Negative
48	SOT Lung	Baseline	Positive	Positive
48	SOT Lung	4-weeks follow-up	Invalid	Positive
49	SOT Lung	Baseline	Negative	Negative
49	SOT Lung	4-weeks follow-up	Negative	Positive
49	SOT Lung	6-months follow-up	Negative	Negative
50	SOT Lung	4-weeks follow-up	Invalid	Negative
50	SOT Lung	6-months follow-up	Positive	Positive
51	SOT Lung	4-weeks follow-up	Invalid	Positive
51	SOT Lung	6-months follow-up	Invalid	Positive
52	SOT Lung	Baseline	Invalid	Positive
52	SOT Lung	4-weeks follow-up	Borderline	Positive
52	SOT Lung	6-months follow-up	Borderline	Positive
53	SOT Lung	4-weeks follow-up	Positive	Positive
54	SOT Lung	Baseline	Invalid	Negative
54	SOT Lung	4-weeks follow-up	Negative	Negative
55	SOT Lung	4-weeks follow-up	Invalid	Positive
55	SOT Lung	6-months follow-up	Invalid	Negative
56	SOT Lung	6-months follow-up	Positive	Positive
57	SOT Kidney	Baseline	Negative	Positive
57	SOT Kidney	4-weeks follow-up	Positive	Positive
57	SOT Kidney	6-months follow-up	Positive	Positive
58	SOT Kidney	Baseline	Positive	Positive
58	SOT Kidney	4-weeks follow-up	Negative	Positive
58	SOT Kidney	6-months follow-up	Positive	Positive
59	SOT Lung	Baseline	Invalid	Negative
59	SOT Lung	4-weeks follow-up	Positive	Positive
59	SOT Lung	6-months follow-up	Borderline	Positive
60	SOT Lung	Baseline	Invalid	Positive
60	SOT Lung	4-weeks follow-up	Positive	Positive
60	SOT Lung	6-months follow-up	Invalid	Invalid
61	SOT Lung	Baseline	Invalid	Negative
61	SOT Lung	4-weeks follow-up	Invalid	Negative
61	SOT Lung	6-months follow-up	Invalid	Positive
62	SOT Kidney	Baseline	Invalid	Positive
62	SOT Kidney	4-weeks follow-up	Invalid	Positive
62	SOT Kidney	6-months follow-up	Positive	Positive
63	SOT Lung	Baseline	Invalid	Positive
63	SOT Lung	4-weeks follow-up	Invalid	Positive
63	SOT Lung	6-months follow-up	Positive	Positive
64	SOT Lung	4-weeks follow-up	Invalid	Positive
64	SOT Lung	6-months follow-up	Positive	Positive
65	SOT Lung	Baseline	Invalid	Positive
65	SOT Lung	4-weeks follow-up	Invalid	Positive
65	SOT Lung	6-months follow-up	Invalid	Positive
66	SOT Lung	Baseline	Invalid	Negative
66	SOT Lung	4-weeks follow-up	Invalid	Negative
67	SOT Lung	4-weeks follow-up	Invalid	Positive
67	SOT Lung	6-months follow-up	Positive	Positive
68	SOT Kidney	Baseline	Positive	Positive
68	SOT Kidney	4-weeks follow-up	Positive	Positive
68	SOT Kidney	6-months follow-up	Positive	Invalid
69	SOT Lung	Baseline	Invalid	Negative
69	SOT Lung	4-weeks follow-up	Invalid	Positive
70	SOT Kidney	Baseline	Positive	Positive
70	SOT Kidney	4-weeks follow-up	Negative	Positive
70	SOT Kidney	6-months follow-up	Invalid	Positive
71	SOT Kidney	Baseline	Negative	Positive
71	SOT Kidney	4-weeks follow-up	Positive	Positive
71	SOT Kidney	6-months follow-up	Borderline	Positive
72	PWH CD4>=350	4-weeks follow-up	Positive	Positive
72	PWH CD4>=350	6-months follow-up	Positive	Positive
73	PWH CD4>=350	4-weeks follow-up	Positive	Positive
74	PWH CD4>=350	4-weeks follow-up	Positive	Positive
74	PWH CD4>=350	6-months follow-up	Positive	Positive
75	PWH CD4>=350	4-weeks follow-up	Positive	Invalid
75	PWH CD4>=350	6-months follow-up	Positive	Invalid
76	PWH CD4>=350	4-weeks follow-up	Positive	Invalid
76	PWH CD4>=350	6-months follow-up	Positive	Invalid
77	PWH CD4>=350	Baseline	Positive	Positive
77	PWH CD4>=350	4-weeks follow-up	Positive	Negative
78	PWH CD4>=350	4-weeks follow-up	Positive	Positive
78	PWH CD4>=350	6-months follow-up	Positive	Positive
79	PWH CD4>=350	4-weeks follow-up	Invalid	Invalid
80	PWH CD4<350	Baseline	Borderline	Positive
80	PWH CD4<350	4-weeks follow-up	Invalid	Positive
80	PWH CD4<350	6-months follow-up	Borderline	Positive
81	PWH CD4<350	Baseline	Positive	Positive
81	PWH CD4<350	4-weeks follow-up	Positive	Positive
81	PWH CD4<350	6-months follow-up	Positive	Positive

## Sheet: Expl. of Variables
Variable	Explanation
ID	Each ID referring to a patient
Type	PWH= People living with HIV; CD4 referring to CD4 cell counts; SOT=Solit organ transplant
Time	Referring to study visit (i.e. baseline=before receiving the bivalent SARS-CoV-2 vaccine; 4-weeks follow-up; 6-months follow-up)
Euroimmun	Results from the T-cell test from Euroimmun
Roche	Results from the T-cell test from Roche
